# Supplementary material for: A Chromo-Fluorogenic Naphthoquinolinedione-Based Probe for Dual Detection of Cu2+ and Its Use for Various Water Samples
Source: Molecules. 2022 Jan 25;27(3):785. doi: 10.3390/molecules27030785 (PMC8838320; doi:10.3390/molecules27030785)
Supplement: Supplementary file 1 [file molecules-27-00785-s001.zip]

Archive with 1 entries (1 files):
- molecules-1552313-supplementary.pdf
